# Supplementary material for: Comprehensive Analysis of Calcium Sensor Families, CBL and CIPK, in Aeluropus littoralis and Their Expression Profile in Response to Salinity
Source: Genes (Basel). 2023 Mar 20;14(3):753. doi: 10.3390/genes14030753 (PMC10048465; doi:10.3390/genes14030753)
Supplement: Supplementary file 1 [file genes-14-00753-s001.zip]

Archive with 1 entries (1 files):
- genes-2269109-supplementary.pdf
